# Supplementary material for: Decoding the Flavor Structure of Jiang-Flavor Low-Alcohol Base Baijiu: A Machine Learning-Driven Approach to Reveal the Flavor Evolution Patterns and Key Quality Control Nodes
Source: Foods. 2026 May 27;15(11):1891. doi: 10.3390/foods15111891 (PMC13257113; doi:10.3390/foods15111891)
Supplement: Supplementary file 1 [file foods-15-01891-s001.zip]

Archive with 1 entries (1 files):
- foods-4239241-supplementary.pdf
